# Supplementary material for: Can Boron and Cobalt Nanoparticles Be Beneficial Effectors to Prevent Flooding-Induced Damage in Durum and Bread Wheat at Germination and Tillering Stage?
Source: Plants (Basel). 2025 Mar 27;14(7):1044. doi: 10.3390/plants14071044 (PMC11990992; doi:10.3390/plants14071044)
Supplement: Supplementary file 1 [file plants-14-01044-s001.zip]

Archive with 1 entries (1 files):
- plants-3477857-supplementary.pdf
